# Supplementary material for: Chlorogenic Acid as a Potential Therapeutic Agent for Cholangiocarcinoma
Source: Pharmaceuticals (Basel). 2024 Jun 17;17(6):794. doi: 10.3390/ph17060794 (PMC11206998; doi:10.3390/ph17060794)
Supplement: Supplementary file 1 [file pharmaceuticals-17-00794-s001.zip]

Archive with 1 entries (1 files):
- pharmaceuticals-3007827-supplementary.pdf
